# Supplementary material for: Normalizing and denoising protein expression data from droplet-based single cell profiling
Source: Nat Commun. 2022 Apr 19;13:2099. doi: 10.1038/s41467-022-29356-8 (PMC9018908; doi:10.1038/s41467-022-29356-8)
Supplement: Supplementary file 4 — Supplementary Data 1 [file 41467_2022_29356_MOESM4_ESM.xlsx]

## Sheet: Sheet1
Supplementary Table 1. Oligo-labelled antibodies from Biolegend used for cell hashing and surface target protein detection in the CITE-seq experiment
Category	Specificity	Barcode_ID	Clone	Lot	Cat. Num.	Conc. µg/100µl	Barcode	Species	Application
TotalSeq™-A	Annexin V	25	NA	B270560	*94700	0.25	GCAGCGTATAAGTCA	NA	CITESEQ
TotalSeq™-A	BTLA	170	MIH26	B263576	344525	1	GTTATTGGACTAAGG	Human	CITESEQ
TotalSeq™-A	CD10	62	HI10a	B259971	312231	1	CAGCCATTCATTAGG	Human	CITESEQ
TotalSeq™-A	CD103	145	Ber-ACT8	B263617	350231	0.5	GACCTCATTGTGAAT	Human	CITESEQ
TotalSeq™-A	CD117 (c-kit)	61	104D2	B260267	313241	1	AGACTAATAGCTGAC	Human	CITESEQ
TotalSeq™-A	CD11b	161	ICRF44	B260301	301353	1	GACAAGTGATCTGCA	Human	CITESEQ
TotalSeq™-A	CD11c	53	S-HCL-3	B265915	371519	0.125	TACGCCTATAACTTG	Human	CITESEQ
TotalSeq™-A	CD123	64	6H6	B265914	306037	1	CTTCACTCTGTCAGG	Human	CITESEQ
TotalSeq™-A	CD127 (IL-7Rα)	390	A019D5	B261040	351352	0.5	GTGTGTTGTCCTATG	Human	CITESEQ
TotalSeq™-A	CD13	364	WM15	B267445	*95306	1	TTTCAACGCCCTTTC	Human	CITESEQ
TotalSeq™-A	CD133	126	Clone 7	B267019	*95005	0.25	TGGTAACGACAGTCC	Human	CITESEQ
TotalSeq™-A	CD134	158	Ber-ACT35	B267437	*95037	0.5	AACCCACCGTTGTTA	Human	CITESEQ
TotalSeq™-A	CD137 (4-1BB)	355	4B4-1	B267189	*95298	1	CAGTAAGTTCGGGAC	Human	CITESEQ
TotalSeq™-A	CD138	55	MI15	B263375	356533	1	ACTCTTTCGTTTACG	Human	CITESEQ
TotalSeq™-A	CD14	81	M5E2	B259119	301855	1	TCTCAGACCTCCGTA	Human	CITESEQ
TotalSeq™-A	CD141	163	M80	B269327	*95042	0.5	GGATAACCGCGCTTT	Human	CITESEQ
TotalSeq™-A	CD152 (CTLA-4)	151	BNI3	B260878	369619	1	ATGGTTCACGTAATC	Human	CITESEQ
TotalSeq™-A	CD16	83	3G8	B269443	302061	1	AAGTTCACTCTTTGC	Human	CITESEQ
TotalSeq™-A	CD161	149	HP-3G10	B263373	339945	1	GTACGCAGTCCTTCT	Human	CITESEQ
TotalSeq™-A	CD163	358	GHI/61	B267027	*95301	1	GCTTCTCCTTCCTTA	Human	CITESEQ
TotalSeq™-A	CD18	385	TS1/18	B267167	*96302	1	TATTGGGACACTTCT	Human	CITESEQ
TotalSeq™-A	CD183 (CXCR3)	140	G025H7	B263548	353745	1	GCGATGGTAGATTAT	Human	CITESEQ
TotalSeq™-A	CD184 (CXCR4)	366	12G5	B267240	*95308	0.25	TCAGGTCCTTTCAAC	Human	CITESEQ
TotalSeq™-A	CD185	144	J252D4	B267311	*95023	0.5	AATTCAACCGTCGCC	Human	CITESEQ
TotalSeq™-A	CD19	50	HIB19	B269444	302259	0.5	CTGGGCAATTACTCG	Human	CITESEQ
TotalSeq™-A	CD194 (CCR4)	71	L291H4	B263615	359423	0.5	AGCTTACCTGCACGA	Human	CITESEQ
TotalSeq™-A	CD195	141	J418F1	B263547	359135	0.25	CCAAAGTAAGAGCCA	Human	CITESEQ
TotalSeq™-A	CD196	143	G034E3	B267316	*95022	0.5	GATCCCTTTGTCACT	Human	CITESEQ
TotalSeq™-A	CD197 (CCR7)	148	G043H7	B277726	*95027	1	AGTTCAGTCAACCGA	Human	CITESEQ
TotalSeq™-A	CD1c	160	L161	B259973	331539	0.25	GAGCTACTTCACTCG	Human	CITESEQ
TotalSeq™-A	CD1d	164	51.1	B267321	*95043	1	TCGAGTCGCTTATCA	Human	CITESEQ
TotalSeq™-A	CD2	367	TS1/8	B267234	*95309	0.125	TACGATTTGTCAGGG	Human	CITESEQ
TotalSeq™-A	CD20	100	2H7	B263619	302359	1	TTCTGGGTCCCTAGA	Human	CITESEQ
TotalSeq™-A	**CD206 (MMR)	NA	NA	NA	NA	1	TCAACTCGGTGTTGC	mouse	CITESEQ
TotalSeq™-A	CD21	181	Bu32	B263529	354915	0.125	AACCTAGTAGTTCGG	Human	CITESEQ
TotalSeq™-A	CD223	152	11C3C65	B263377	369333	1	CATTTGTCTGCCGGT	Human	CITESEQ
TotalSeq™-A	CD24	180	ML5	B267438	*95059	1	AGATTCCTTCGTGTT	Human	CITESEQ
TotalSeq™-A	CD244 (2B4)	189	C1.7	B264481	329527	1	TCGCTTGGATGGTAG	Human	CITESEQ
TotalSeq™-A	CD25	85	BC96	B269310	302643	1	TTTGTCCTGTACGCC	Human	CITESEQ
TotalSeq™-A	CD27	154	O323	B263620	302847	0.25	GCACTCCTGCATGTA	Human	CITESEQ
TotalSeq™-A	CD273 (B7-DC, PD-L2)	8	24F.10C12	B259993	329619	1	TCAACGCTTGGCTAG	Human	CITESEQ
TotalSeq™-A	CD274 (B7-H1, PD-L1)	7	29E.2A3	B263612	329743	0.25	GTTGTCCGACAATAC	Human	CITESEQ
TotalSeq™-A	CD275 (B7-H2, ICOSL)	9	2D3	B263787	309413	1	GTGCATTCAACAGTA	Human	CITESEQ
TotalSeq™-A	CD278 (ICOS)	171	C398.4A	B267439	*95050	0.5	CGCGCACCCATTAAA	Human	CITESEQ
TotalSeq™-A	CD279 (PD-1)	88	EH12.2H7	B269942	329955	0.5	ACAGCGCCGTATTTA	Human	CITESEQ
TotalSeq™-A	CD28	386	CD28.2	B267183	*96295	1	TGAGAACGACCCTAA	Human	CITESEQ
TotalSeq™-A	CD294	102	BM16	B259969	350127	1	TGTTTACGAGAGCCC	Human	CITESEQ
TotalSeq™-A	CD3	49	SK7	B260263	344847	1	TATCCCTTGGGATGG	Human	CITESEQ
TotalSeq™-A	CD303 (BDCA-2)	370	201A	B267236	*95312	1	GAGATGTCCGAATTT	Human	CITESEQ
TotalSeq™-A	CD31	124	WM59	B267315	*95003	0.25	ACCTTTATGCCACGG	Human	CITESEQ
TotalSeq™-A	CD314 (NKG2D)	165	1D11	B260309	328135	1	CGTGTTTGTTCCTCA	Human	CITESEQ
TotalSeq™-A	CD32	142	FUN-2	B263613	303223	0.5	GCTTCCGAATTACCG	Human	CITESEQ
TotalSeq™-A	CD33	52	P67.6	B259970	366629	0.125	TAACTCAGGGCCTAT	Human	CITESEQ
TotalSeq™-A	CD34	54	581	B264482	343537	0.5	GCAGAAATCTCCCTT	Human	CITESEQ
TotalSeq™-A	CD357 (GITR)	360	108-17	B267222	*95303	1	ACCTTTCGACACTCG	Human	CITESEQ
TotalSeq™-A	CD366 (Tim-3)	169	F38-2E2	B267452	*95048	0.5	TGTCCTACCCAACTT	Human	CITESEQ
TotalSeq™-A	CD38	389	HIT2	B267191	*96298	1	TGTACCCGCTTGTGA	Human	CITESEQ
TotalSeq™-A	CD39	176	A1	B263621	328233	1	TTACCTGGTATCCGT	Human	CITESEQ
TotalSeq™-A	CD4	45	SK3	B264735	344649	0.125	GAGGTTAGTGATGGA	Human	CITESEQ
TotalSeq™-A	CD40	31	5C3	B264734	334346	0.5	CTCAGATGGAGTATG	Human	CITESEQ
TotalSeq™-A	CD45RA	63	HI100	B259700	304157	1	TCAATCCTTCCGCTT	Human	CITESEQ
TotalSeq™-A	CD45RO	87	UCHL1	B269954	304255	1	CTCCGAATCATGTTG	Human	CITESEQ
TotalSeq™-A	CD5	138	UCHT2	B267261	*95017	1	CATTAACGGGATGCC	Human	CITESEQ
TotalSeq™-A	CD56	84	QA17A16	B259121	392421	0.5	TTCGCCGCATTGAGT	Human	CITESEQ
TotalSeq™-A	CD57	168	QA17A04	B268759	*95047	1	AACTCCCTATGGAGG	Human	CITESEQ
TotalSeq™-A	CD62L	147	DREG-56	B267313	*95026	0.125	GTCCCTGCAACTTGA	Human	CITESEQ
TotalSeq™-A	CD64	162	10.1	B269908	*95041	1	AAGTATGCCCTACGA	Human	CITESEQ
TotalSeq™-A	CD69	146	FN50	B263378	310947	1	GTCTCTTGGCTTAAA	Human	CITESEQ
TotalSeq™-A	CD7	66	CD7-6B7	B260269	343123	1	TGGATTCCCGGACTT	Human	CITESEQ
TotalSeq™-A	CD70	27	113-16	B263558	355117	0.5	CGCGAACATAAGAAG	Human	CITESEQ
TotalSeq™-A	CD71	394	CY1G4	B267179	*96297	0.25	CCGTGTTCCTCATTA	Human	CITESEQ
TotalSeq™-A	CD8	46	SK1	B260214	344751	1	GCGCAACTTGATGAT	Human	CITESEQ
TotalSeq™-A	CD80	5	2D10	B263376	305239	1	ACGAATCAATCTGTG	Human	CITESEQ
TotalSeq™-A	CD86	6	IT2.2	B260736	305443	0.125	GTCTTTGTCAGTGCA	Human	CITESEQ
TotalSeq™-A	CD90 (Thy1)	60	5E10	B260032	328135	0.5	GCATTGTACGATTCA	Human	CITESEQ
TotalSeq™-A	CX3CR1/GPR13/CCRL1	179	K0124E1	B267223	*95058	1	AGTATCGTCTCTGGG	Human	CITESEQ
TotalSeq™-A	HLA-A,B,C	58	W6/32	B264040	311445	1	TATGCGAGGCTTATC	Human	CITESEQ
TotalSeq™-A	HLA-DR	159	L243	B263622	307659	1	AATAGCGAGCAAGTA	Human	CITESEQ
TotalSeq™-A	IgA	186	HP6123	B269591	*95065	1	AAGATGTCCGAGCAA	Human	CITESEQ
TotalSeq™-A	IgD	384	IA6-2	B267465	*96348	0.5	CAGTCTCCGTAGAGT	Human	CITESEQ
TotalSeq™-A	IgM	136	MHM-88	B263579	314541	0.5	TAGCGAGCCCGTATA	Human	CITESEQ
TotalSeq™-A	KLRG1 (MAFA)	153	SA231A2	B267436	*95032	0.5	CTTATTTCCTGCCCT	Human	CITESEQ
TotalSeq™-A	Mouse IgG1, κ isotype Ctrl	90	MOPC-21	B259127	400199	1	GCCGGACGACATTAA	NA	CITESEQ
TotalSeq™-A	Mouse IgG2a, κ isotype Ctrl	91	MOPC-173	B259421	400285	1	CTCCTACCTAAACTG	NA	CITESEQ
TotalSeq™-A	Mouse IgG2b, κ Isotype Ctrl	92	MPC-11	B259420	400373	1	ATATGTATCACGCGA	NA	CITESEQ
TotalSeq™-A	Rat IgG2b, κ Isotype Ctrl	95	RTK4530	B265912	400673	1	GATTCTTGACGACCT	NA	CITESEQ
TotalSeq™-A	TCR γ/δ	139	B1	B260353	331229	1	CTTCCGATTCATTCA	Human	CITESEQ
**this antibody was later discovered to be an anti-mouse CD206 antibody
*custom item, based upon item number
